# Supplementary material for: Resilience of front-line facilities during COVID-19: evidence from cross-sectional rapid surveys in eight low- and middle-income countries
Source: Health Policy Plan. 2023 May 30;38(7):789–98. doi: 10.1093/heapol/czad032 (PMC11318646; doi:10.1093/heapol/czad032)
Supplement: czad032_Supp [file czad032_supp.zip]

Archive with 2 entries (2 files):
- suppl_data/Annex 4 - Survey results master table (1).xlsx
- suppl_data/Appendix Tables.docx
