# Supplementary material for: Resilience of front-line facilities during COVID-19: evidence from cross-sectional rapid surveys in eight low- and middle-income countries
Source: Health Policy Plan. 2023 May 30;38(7):789–98. doi: 10.1093/heapol/czad032 (PMC11318646; doi:10.1093/heapol/czad032)
Supplement: czad032_Supp [file czad032_supp.zip › suppl_data/Annex 4 - Survey results master table (1).xlsx]

## Sheet: Excluding hospitals and private
SURVEY COUNTRY	SURVEY ROUND	Domain: Barriers to Access	Domain: Barriers to access									Domain: Infection Prevention and Control	Domain: Infection Prevention and Control (IPC)				Domain: Health Workforce	Domain: Health Workforce	Domain: Surge capacity	Domain: Surge capacity				Domain: Financing	Domain: Financing	Domain: Infrastructure	Domain: Infrastructure			Domain: Communication	Domain: Communication	Domain: Medical supplies	Domain: Medical supplies
			Outreach: The facility increased immunization outreach	Outreach: The facility increased malaria prevention campaigns, including distribution of insecticide-treated nets	Outreach: The facility increased neglected tropical disease outreach activities, including mass drug administration	Outreach: Increased community-based mobile clinics	Outreach: The facility increased home visits	Service adaptation: The facility provided all care in a single visit for multiple morbidities since COVID	Service adaptation:The facility provided home-based care for certain patients since COVID	Service adaptation: The facility shifted clinical encounters to digital platforms such as teleconsultations since COVID	Service adaptation: The facility used novel dispensing approaches for medicines since COVID		COVID safe space: Hand hygiene stations were made available at all points of care at the facility since COVID	PPE availability: Gloves, examination currently available at the facility	PPE availability: Respirator masks (N95 or FFP2) currently available at the facility	PPE availability: Mask, medical/surgical currently available at the facility		Issue that contributed to service disruptions in the past month: Human Resources (slightly or not at all)		HR adaptation: The facility recruited new staff to support increased patient volumes since COVID	HR adaptation: The facility recruited volunteers to support increased patient volumes since COVID	HR adaptation: The facility received temporary staff seconded from other facilities since COVID	The facility can refer a suspected or confirmed COVID-19 patient for a COVID-19 treatment to another facility		Issue that contributed to service disruptions in the past month: Finances (slightly or not at all)		The facility has access to safe and isolated transportation for patients who are referred for COVID-19 treatment or testing	Water available at all times in the facility in past 7 days	Electricity available at all times in the facility in past 7 days		The facility staff discussed concerns regarding COVID vaccine with patients		Issue that contributed to service disruptions in the past month: Supplies (slightly or not at all)
Bangladesh	1	0.96587	0.0627306	0.0298507	0.0659898	0.0291262	0.106977	0.856655	0.853242	0.638225	0.631399	0.60396	0.764505	0.610487	0.304124	0.708955	0.440273	0.440273	0.259386	0.0750853	0.204778	0.0511945		0.78157	0.78157					0.874126	0.874126	0.65529	0.65529
Bangladesh	2	0.111498	0.0410448		0.0520446	0.0220264	0.073913					0.659794	0.786942	0.594796	0.40678	0.671533	0.5189	0.5189						0.704467	0.704467					0.893471	0.893471	0.735395	0.735395
Bangladesh	3	0.0991736	0.0570175		0.0486726	0.0229885	0.021164							0.783394	0.530612	0.852518	0.621053	0.621053						0.817544	0.817544					0.905263	0.905263	0.863158	0.863158
BurkinaFaso	1	0.628931	0.398734	0.267516	0.173077	0.191919	0.278912			0.0377358	0.238994	0.764706	0.918919	0.936709	0.623077	0.737589	0.490566	0.490566	0.823899	0.081761	0.27044	0.0566038	0.716981	0.283019	0.283019	0.465409	0.412281	0.119497	0.490566			0.358491	0.358491
BurkinaFaso	2	0.572327	0.289308	0.335443	0.116129	0.141414	0.202614			0.0503145	0.157233	0.868056	0.955975	0.968553	0.671429	0.731092	0.666667	0.666667					0.72956	0.547619	0.547619	0.543103	0.543103			0.855346	0.855346	0.630952	0.630952
BurkinaFaso	3	0.405063	0.286624	0.205128	0.0886076	0.0394737	0.13245							0.968354	0.583942	0.623188	0.747253	0.747253						0.769231	0.769231					0.911392	0.911392	0.769231	0.769231
Chad	1	0.136752	0.0258621	0.026087	0.0181818	0	0.0138889			0.0176991	0.0973451	0.767442	0.724138	0.897959	0.304348	0.923077	0.376068	0.376068	0.933333	0.166667	0.577778	0.0666667	0.586207	0.367521	0.367521	0.146552	0.146552			0.895652	0.895652	0.42735	0.42735
Guatemala	1	0.964912						0.79386	0.842105	0.416667	0.464912		0.842105													0.519824	0.614035	0.238739	0.366071
Guatemala	2	0.886463						0.786026	0.646288	0.331878		0.700893	0.816594	0.933921	0.739726	0.901786			0.89083	0.310044		0.152838	0.919431			0.384279		0.257642	0.546341
Guinea	1	0.715232	0.608108	0.455782	0.368794	0.428571	0.586466			0.0133333	0.106667	0.430556	0.78	0.726667	0.305556	0.536232	0.807947	0.807947	0.666667	0.0133333	0.186667	0.04	0.593333	0.72	0.72	0.0933333	0.0933333					0.72	0.72
Guinea	2													0.645161	0.220779	0.631579	0.917431	0.917431					0.736842	0.915888	0.915888							0.935185	0.935185
Liberia	1	0.970297	0.210526	0.219178	0.135135	0.175	0.285714	0.930693	0.49505	0.207921	0.762376	0.737374	0.960396	0.831683	0.777778	0.701031	0.528302	0.528302					0.960396	0.415094	0.415094	0.524752	0.804124	0.207921	0.356436			0.0943396	0.0943396
Liberia	2	0.49505	0.414141	0.177778	0.134328	0.242424								0.757282	0.68932	0.631068	0.490566	0.490566						0.45283	0.45283	0.538462		0.278846	0.307692			0.150943	0.150943
Liberia	3	0.56	0.326531	0.197917	0.125	0.191489	0.4							0.95098	0.754902	0.666667	0.588235	0.588235	0.990196	0.0784314	0.362745	0.0196078	0.979798	0.470588	0.470588	0.686275		0.196078	0.196078			0.294118	0.294118
Liberia	4	0.990196	0.193878	0.633663	0.172414	0.133333	0.204301	0.980392		0.137255		0.852941	0.980392	0.980392	0.784314	0.764706	0.352113	0.352113						0.577465	0.577465	0.72549	0.97	0.117647	0.22549	0.941176	0.941176	0.239437	0.239437
Malawi	1	0.82963	0.1	0.0909091	0.020202	0.0493827	0.0581395	0.777778	0.325926	0.148148	0.0740741	0.969925	0.992537	0.977612	0.674419	1	0.653846	0.653846					0.940741	0.769231	0.769231	0.777778	0.681481	0.222222				0.576923	0.576923
Malawi	2	0.114035	0.0625	0.0105263	0.03	0.0823529	0.038961					0.957627	1	0.958678	0.70339	0.983471	0.75	0.75	0.925	0.00833333	0.00833333	0	0.926829	0.75	0.75	0.528455	0.731707	0.333333	0.349593			0.25	0.25
Malawi	3	0.12037	0.0654206	0.0470588	0.0686275	0.0493827	0.0666667					0.940678	1	0.95082	0.714286	0.96748	0.727273	0.727273						1	1	0.440945		0.346457	0.480315	0.825	0.825	0.272727	0.272727
Nigeria	1	0.71831						0.600939		0.173709	0.361502		0.396226										0.511737			0.294393	0.284404	0.2	0.630841
Nigeria	2	0.655172						0.581281		0.182266	0.280788		0.44335										0.487685			0.344828	0.20202	0.192118	0.630542
Nigeria	3	0.620513						0.492308		0.225641	0.235897		0.517949										0.512821			0.379487	0.2	0.112821	0.6
Nigeria	4	0.674286						0.514286	0.148571	0.188571	0.365714		0.931429						0.594286	0.0857143	0.142857	0.0857143	0.497143			0.28	0.269231	0.285714	0.685714
Nigeria	5											0.863354	0.914692	0.941489	0.766423	0.864198							0.554502			0.260664	0.283019	0.293839	0.691943
Nigeria	6	0.875						0.75	0.5	0.5	0.625			0.938776	0.769231	0.863905			0.75	0.25	0.125	0.25	0.467593			0.189815	0.317073	0.37037	0.74537
Nigeria	7													0.942857	0.780645	0.782828							0.555556			0.185185	0.489362	0.365741	0.787037
Nigeria	8													0.976077	0.720779	0.832487							0.513889			0.226852		0.347222	0.740741
Nigeria	9													0.961538	0.726708	0.839378	0.518519	0.518519						0.351852	0.351852					0.486911	0.486911	0.444444	0.444444

## Sheet: Excluding hospitals & private2
Survey Country	Survey round	Barriers to Healthcare Access	Immunization outreach	Malaria prevention campaigns, including distribution of insecticide-treated net	Neglected tropical disease outreach activities, including mass drug administrat	Community-based mobile clinics	Home visits	Provided all care in a single visit for multiple morbidities	Provided home-based care for certain patients	Shifted clinical encounters to digital platforms such as teleconsultations	Used novel dispensing approaches for medicines	Infection Control	Hand hygiene stations at all points of care	Gloves, examination	Respirator masks (N95 or FFP2)	Mask, medical/surgical	Health Workforce	Human resources	Surge Capacity	Recruiting new staff to support increased patient volumes	Recruiting volunteers to support increased patient volumes	Receiving temporary staff seconded from other facilities	Can this facility refer a suspected or confirmed COVID-19 patient for a COVID-19	Financing	Financing	Critical Infrastructure and Transportation	Does this facility have access to safe and isolated transportation for patients	In the last 7 days, was there any time when there was no water available in the	Were there any electric power outages in the last 7 days?	Risk Communications	Have you or the other medical staff discussed with your patients any concerns th	Medical supplies	Medical supplies
Bangladesh	1	0.96587	0.0627306	0.0298507	0.0659898	0.0291262	0.106977	0.856655	0.853242	0.638225	0.631399	0.60396	0.764505	0.610487	0.304124	0.708955	0.440273	0.440273	0.259386	0.0750853	0.204778	0.0511945		0.78157	0.78157					0.874126	0.874126	0.65529	0.65529
Bangladesh	2	0.111498	0.0410448		0.0520446	0.0220264	0.073913					0.659794	0.786942	0.594796	0.40678	0.671533	0.5189	0.5189						0.704467	0.704467					0.893471	0.893471	0.735395	0.735395
Bangladesh	3	0.0991736	0.0570175		0.0486726	0.0229885	0.021164							0.783394	0.530612	0.852518	0.621053	0.621053						0.817544	0.817544					0.905263	0.905263	0.863158	0.863158
BurkinaFaso	1	0.628931	0.398734	0.267516	0.173077	0.191919	0.278912			0.0377358	0.238994	0.764706	0.918919	0.936709	0.623077	0.737589	0.490566	0.490566	0.823899	0.081761	0.27044	0.0566038	0.716981	0.283019	0.283019	0.465409	0.412281	0.119497	0.490566			0.358491	0.358491
BurkinaFaso	2	0.572327	0.289308	0.335443	0.116129	0.141414	0.202614			0.0503145	0.157233	0.868056	0.955975	0.968553	0.671429	0.731092	0.666667	0.666667					0.72956	0.547619	0.547619	0.543103	0.543103			0.855346	0.855346	0.630952	0.630952
BurkinaFaso	3	0.405063	0.286624	0.205128	0.0886076	0.0394737	0.13245							0.968354	0.583942	0.623188	0.747253	0.747253						0.769231	0.769231					0.911392	0.911392	0.769231	0.769231
Chad	1	0.136752	0.0258621	0.026087	0.0181818	0	0.0138889			0.0176991	0.0973451	0.767442	0.724138	0.897959	0.304348	0.923077	0.376068	0.376068	0.933333	0.166667	0.577778	0.0666667	0.586207	0.367521	0.367521	0.146552	0.146552			0.895652	0.895652	0.42735	0.42735
Guatemala	1	0.964912						0.79386	0.842105	0.416667	0.464912		0.842105													0.519824	0.614035	0.238739	0.366071
Guatemala	2	0.886463						0.786026	0.646288	0.331878		0.700893	0.816594	0.933921	0.739726	0.901786			0.89083	0.310044		0.152838	0.919431			0.384279		0.257642	0.546341
Guinea	1	0.715232	0.608108	0.455782	0.368794	0.428571	0.586466			0.0133333	0.106667	0.430556	0.78	0.726667	0.305556	0.536232	0.807947	0.807947	0.666667	0.0133333	0.186667	0.04	0.593333	0.72	0.72	0.0933333	0.0933333					0.72	0.72
Guinea	2													0.645161	0.220779	0.631579	0.917431	0.917431					0.736842	0.915888	0.915888							0.935185	0.935185
Liberia	1	0.970297	0.210526	0.219178	0.135135	0.175	0.285714	0.930693	0.49505	0.207921	0.762376	0.737374	0.960396	0.831683	0.777778	0.701031	0.528302	0.528302					0.960396	0.415094	0.415094	0.524752	0.804124	0.207921	0.356436			0.0943396	0.0943396
Liberia	2	0.49505	0.414141	0.177778	0.134328	0.242424								0.757282	0.68932	0.631068	0.490566	0.490566						0.45283	0.45283	0.538462		0.278846	0.307692			0.150943	0.150943
Liberia	3	0.56	0.326531	0.197917	0.125	0.191489	0.4							0.95098	0.754902	0.666667	0.588235	0.588235	0.990196	0.0784314	0.362745	0.0196078	0.979798	0.470588	0.470588	0.686275		0.196078	0.196078			0.294118	0.294118
Liberia	4	0.990196	0.193878	0.633663	0.172414	0.133333	0.204301	0.980392		0.137255		0.852941	0.980392	0.980392	0.784314	0.764706	0.352113	0.352113						0.577465	0.577465	0.72549	0.97	0.117647	0.22549	0.941176	0.941176	0.239437	0.239437
Malawi	1	0.82963	0.1	0.0909091	0.020202	0.0493827	0.0581395	0.777778	0.325926	0.148148	0.0740741	0.969925	0.992537	0.977612	0.674419	1	0.653846	0.653846					0.940741	0.769231	0.769231	0.777778	0.681481	0.222222				0.576923	0.576923
Malawi	2	0.114035	0.0625	0.0105263	0.03	0.0823529	0.038961					0.957627	1	0.958678	0.70339	0.983471	0.75	0.75	0.925	0.00833333	0.00833333	0	0.926829	0.75	0.75	0.528455	0.731707	0.333333	0.349593			0.25	0.25
Malawi	3	0.12037	0.0654206	0.0470588	0.0686275	0.0493827	0.0666667					0.940678	1	0.95082	0.714286	0.96748	0.727273	0.727273						1	1	0.440945		0.346457	0.480315	0.825	0.825	0.272727	0.272727
Nigeria	1	0.71831						0.600939		0.173709	0.361502		0.396226										0.511737			0.294393	0.284404	0.2	0.630841
Nigeria	2	0.655172						0.581281		0.182266	0.280788		0.44335										0.487685			0.344828	0.20202	0.192118	0.630542
Nigeria	3	0.620513						0.492308		0.225641	0.235897		0.517949										0.512821			0.379487	0.2	0.112821	0.6
Nigeria	4	0.674286						0.514286	0.148571	0.188571	0.365714		0.931429						0.594286	0.0857143	0.142857	0.0857143	0.497143			0.28	0.269231	0.285714	0.685714
Nigeria	5											0.863354	0.914692	0.941489	0.766423	0.864198							0.554502			0.260664	0.283019	0.293839	0.691943
Nigeria	6	0.875						0.75	0.5	0.5	0.625			0.938776	0.769231	0.863905			0.75	0.25	0.125	0.25	0.467593			0.189815	0.317073	0.37037	0.74537
Nigeria	7													0.942857	0.780645	0.782828							0.555556			0.185185	0.489362	0.365741	0.787037
Nigeria	8													0.976077	0.720779	0.832487							0.513889			0.226852		0.347222	0.740741
Nigeria	9													0.961538	0.726708	0.839378	0.518519	0.518519						0.351852	0.351852					0.486911	0.486911	0.444444	0.444444

## Sheet: Hospitals only2
Survey Country	Survey round	Barriers to Healthcare Access	Immunization outreach	Malaria prevention campaigns, including distribution of insecticide-treated net	Neglected tropical disease outreach activities, including mass drug administrat	Community-based mobile clinics	Home visits	Provided all care in a single visit for multiple morbidities	Provided home-based care for certain patients	Shifted clinical encounters to digital platforms such as teleconsultations	Used novel dispensing approaches for medicines	Infection Control	Hand hygiene stations at all points of care	Gloves, examination	Respirator masks (N95 or FFP2)	Mask, medical/surgical	Health Workforce	Human resources	Surge Capacity	Recruiting new staff to support increased patient volumes	Recruiting volunteers to support increased patient volumes	Receiving temporary staff seconded from other facilities	Can this facility refer a suspected or confirmed COVID-19 patient for a COVID-19	Financing	Financing	Critical Infrastructure and Transportation	Does this facility have access to safe and isolated transportation for patients	In the last 7 days, was there any time when there was no water available in the	Were there any electric power outages in the last 7 days?	Risk Communications	Have you or the other medical staff discussed with your patients any concerns th	Medical supplies	Medical supplies
Chad	1	0.466667	0.0833333	0.0769231	0.0714286	0	0			0.133333	0.333333	0.769231	0.733333	1	0.5	1	0.4	0.4	0.923077	0.230769	0.769231	0.153846	0.666667	0.266667	0.266667	0.2	0.2			0.866667	0.866667	0.266667	0.266667
Guatemala	1	1						0.777778	0	0.555556	1		1													0.666667	1	0	0.333333
Guatemala	2	0.7						0.6	0.3	0.4		0.9	0.9	1	0.9	1			0.9	0.6		0.3	1			0.1		0.1	0.9
Guinea	1	0.6	0	0.5	0	0	0			0.4	0.6	0.666667	0.6	1	0.666667	0.666667	0.75	0.75	0.8	0.4	0.2	0	0.8	0.5	0.5	0.6	0.6					0.5	0.5
Guinea	2													0.2	0	0.5	0.75	0.75					1	0.75	0.75							0.666667	0.666667
Liberia	1	1	0.133333	0.142857	0	0	0	0.933333	0.466667	0.133333	0.866667	0.733333	1	0.733333	0.933333	0.933333	0.833333	0.833333					0.4	0.416667	0.416667	0.533333	0.833333	0.0666667	0.4			0.333333	0.333333
Liberia	2	0.428571	0.357143	0.153846	0.0769231	0.333333								0.466667	0.642857	0.933333										0.733333		0.133333	0.266667
Liberia	3	0.428571	0.214286	0.166667	0.181818	0	0.5							0.857143	0.785714	0.928571	0.5	0.5	0.785714	0.0714286	0.428571	0.142857	0.307692	0	0	0.571429		0.0714286	0.428571			0.5	0.5
Liberia	4	1	0.0769231	0.571429	0.272727	0	0.4	1		0.214286		0.857143	1	0.857143	0.928571	0.928571	0.272727	0.272727						0.272727	0.272727	0.642857	1	0.0714286	0.285714	1	1	0.181818	0.181818
Malawi	1	0.888889	0	0	0	0	0	0.888889	0.555556	0.222222	0	1	1	1	0.944444	1	0.666667	0.666667					0.888889	0.444444	0.444444	0.611111	0.888889	0.388889				0.111111	0.111111
Malawi	2	0.0769231	0.0769231	0.0833333	0.0833333	0.0833333	0					1	1	1	1	1			0.866667	0.0666667	0	0	0.866667			0.6	1	0.2	0.333333
Malawi	3	0.272727	0.0909091	0.111111	0.0909091	0	0					0.866667	0.866667	0.933333	1	1	0.5	0.5						0.5	0.5	0.533333		0.4	0.266667	0.8	0.8	0	0
Nigeria	1	0.793103						0.609195		0.333333	0.413793		0.476744										0.62069			0.413793	0.203704	0.0574713	0.586207
Nigeria	2	0.740741						0.62963		0.296296	0.395062		0.493827										0.654321			0.382716	0.132075	0.0246914	0.617284
Nigeria	3	0.725						0.5875		0.2625	0.425		0.5375										0.625			0.425	0.26	0.0375	0.5625
Nigeria	4	0.695652						0.492754	0.144928	0.391304	0.405797		0.956522						0.73913	0.130435	0.202899	0.0869565	0.724638			0.362319	0.419355	0.217391	0.623188
Nigeria	5											0.915493	0.961538	0.986667	0.934426	0.944444							0.807692			0.346154	0.36	0.217949	0.628205
Nigeria	6	1						0.5	0.833333	0.666667	0.666667			0.987952	0.939394	0.948718			0.833333	0.333333	0.166667	0.166667	0.682353			0.317647	0.4	0.247059	0.658824
Nigeria	7													1	0.911392	0.916667							0.635294			0.329412	0.47619	0.176471	0.670588
Nigeria	8													0.988235	0.84	0.905882							0.682353			0.341176		0.188235	0.647059
Nigeria	9													0.988235	0.902778	0.964286	0.611765	0.611765						0.388235	0.388235					0.443038	0.443038	0.552941	0.552941

## Sheet: Hospitals only
SURVEY COUNTRY	SURVEY ROUND	Domain: Barriers to Access	Domain: Barriers to access									Domain: Infection Prevention and Control	Domain: Infection Prevention and Control (IPC)				Domain: Health Workforce	Domain: Health Workforce	Domain: Surge capacity	Domain: Surge capacity				Domain: Financing	Domain: Financing	Domain: Infrastructure	Domain: Infrastructure			Domain: Communication	Domain: Communication	Domain: Medical supplies	Domain: Medical supplies
			Outreach: The facility increased immunization outreach	Outreach: The facility increased malaria prevention campaigns, including distribution of insecticide-treated nets	Outreach: The facility increased neglected tropical disease outreach activities, including mass drug administration	Outreach: Increased community-based mobile clinics	Outreach: The facility increased home visits	Service adaptation: The facility provided all care in a single visit for multiple morbidities since COVID	Service adaptation:The facility provided home-based care for certain patients since COVID	Service adaptation: The facility shifted clinical encounters to digital platforms such as teleconsultations since COVID	Service adaptation: The facility used novel dispensing approaches for medicines since COVID		COVID safe space: Hand hygiene stations were made available at all points of care at the facility since COVID	PPE availability: Gloves, examination currently available at the facility	PPE availability: Respirator masks (N95 or FFP2) currently available at the facility	PPE availability: Mask, medical/surgical currently available at the facility		Issue that contributed to service disruptions in the past month: Human Resources (slightly or not at all)		HR adaptation: The facility recruited new staff to support increased patient volumes since COVID	HR adaptation: The facility recruited volunteers to support increased patient volumes since COVID	HR adaptation: The facility received temporary staff seconded from other facilities since COVID	The facility can refer a suspected or confirmed COVID-19 patient for a COVID-19 treatment to another facility		Issue that contributed to service disruptions in the past month: Finances (slightly or not at all)		The facility has access to safe and isolated transportation for patients who are referred for COVID-19 treatment or testing	Water available at all times in the facility in past 7 days	Electricity available at all times in the facility in past 7 days		The facility staff discussed concerns regarding COVID vaccine with patients		Issue that contributed to service disruptions in the past month: Supplies (slightly or not at all)
Chad	1	0.466667	0.0833333	0.0769231	0.0714286	0	0			0.133333	0.333333	0.769231	0.733333	1	0.5	1	0.4	0.4	0.923077	0.230769	0.769231	0.153846	0.666667	0.266667	0.266667	0.2	0.2			0.866667	0.866667	0.266667	0.266667
Guatemala	1	1						0.777778	0	0.555556	1		1													0.666667	1	0	0.333333
Guatemala	2	0.7						0.6	0.3	0.4		0.9	0.9	1	0.9	1			0.9	0.6		0.3	1			0.1		0.1	0.9
Guinea	1	0.6	0	0.5	0	0	0			0.4	0.6	0.666667	0.6	1	0.666667	0.666667	0.75	0.75	0.8	0.4	0.2	0	0.8	0.5	0.5	0.6	0.6					0.5	0.5
Guinea	2													0.2	0	0.5	0.75	0.75					1	0.75	0.75							0.666667	0.666667
Liberia	1	1	0.133333	0.142857	0	0	0	0.933333	0.466667	0.133333	0.866667	0.733333	1	0.733333	0.933333	0.933333	0.833333	0.833333					0.4	0.416667	0.416667	0.533333	0.833333	0.0666667	0.4			0.333333	0.333333
Liberia	2	0.428571	0.357143	0.153846	0.0769231	0.333333								0.466667	0.642857	0.933333										0.733333		0.133333	0.266667
Liberia	3	0.428571	0.214286	0.166667	0.181818	0	0.5							0.857143	0.785714	0.928571	0.5	0.5	0.785714	0.0714286	0.428571	0.142857	0.307692	0	0	0.571429		0.0714286	0.428571			0.5	0.5
Liberia	4	1	0.0769231	0.571429	0.272727	0	0.4	1		0.214286		0.857143	1	0.857143	0.928571	0.928571	0.272727	0.272727						0.272727	0.272727	0.642857	1	0.0714286	0.285714	1	1	0.181818	0.181818
Malawi	1	0.888889	0	0	0	0	0	0.888889	0.555556	0.222222	0	1	1	1	0.944444	1	0.666667	0.666667					0.888889	0.444444	0.444444	0.611111	0.888889	0.388889				0.111111	0.111111
Malawi	2	0.0769231	0.0769231	0.0833333	0.0833333	0.0833333	0					1	1	1	1	1			0.866667	0.0666667	0	0	0.866667			0.6	1	0.2	0.333333
Malawi	3	0.272727	0.0909091	0.111111	0.0909091	0	0					0.866667	0.866667	0.933333	1	1	0.5	0.5						0.5	0.5	0.533333		0.4	0.266667	0.8	0.8	0	0
Nigeria	1	0.793103						0.609195		0.333333	0.413793		0.476744										0.62069			0.413793	0.203704	0.0574713	0.586207
Nigeria	2	0.740741						0.62963		0.296296	0.395062		0.493827										0.654321			0.382716	0.132075	0.0246914	0.617284
Nigeria	3	0.725						0.5875		0.2625	0.425		0.5375										0.625			0.425	0.26	0.0375	0.5625
Nigeria	4	0.695652						0.492754	0.144928	0.391304	0.405797		0.956522						0.73913	0.130435	0.202899	0.0869565	0.724638			0.362319	0.419355	0.217391	0.623188
Nigeria	5											0.915493	0.961538	0.986667	0.934426	0.944444							0.807692			0.346154	0.36	0.217949	0.628205
Nigeria	6	1						0.5	0.833333	0.666667	0.666667			0.987952	0.939394	0.948718			0.833333	0.333333	0.166667	0.166667	0.682353			0.317647	0.4	0.247059	0.658824
Nigeria	7													1	0.911392	0.916667							0.635294			0.329412	0.47619	0.176471	0.670588
Nigeria	8													0.988235	0.84	0.905882							0.682353			0.341176		0.188235	0.647059
Nigeria	9													0.988235	0.902778	0.964286	0.611765	0.611765						0.388235	0.388235					0.443038	0.443038	0.552941	0.552941
